# Supplementary material for: Characterization of the Fecal and Mucosa-Associated Microbiota in Dogs with Chronic Inflammatory Enteropathy
Source: Animals (Basel). 2023 Jan 17;13(3):326. doi: 10.3390/ani13030326 (PMC9913788; doi:10.3390/ani13030326)
Supplement: Supplementary file 1 [file animals-13-00326-s001.zip]

Archive with 1 entries (1 files):
- animals-2104781-supplementary.pdf
